# Supplementary material for: Identification of Emerging Industrial Biotechnology Chassis Vibrio natriegens as a Novel High Salt-Tolerant and Feedstock Flexibility Electroactive Microorganism for Microbial Fuel Cell
Source: Microorganisms. 2023 Feb 16;11(2):490. doi: 10.3390/microorganisms11020490 (PMC9961702; doi:10.3390/microorganisms11020490)
Supplement: Supplementary file 1 [file microorganisms-11-00490-s001.zip]

Archive with 1 entries (1 files):
- microorganisms-2151598-supplementary.pdf
